# Supplementary material for: Home care aides’ observations and machine learning algorithms for the prediction of visits to emergency departments by older community-dwelling individuals receiving home care assistance: A proof of concept study
Source: PLoS One. 2019 Aug 13;14(8):e0220002. doi: 10.1371/journal.pone.0220002 (PMC6692042; doi:10.1371/journal.pone.0220002)
Supplement: S2 Table — (XLSX) [file pone.0220002.s002.xlsx]

## Sheet: 7J
				1-spe	sens								spe2	train ROC curve	test ROC curve	test ROC curve
0	0	0	0	1	0							Train	0	0	0	0	0	0
0	0.046052631578947	0	0.0460526	1	0.0460526							Train	0	0.0460526	0	0.179825	0	0.179825
0	0.396929824561403	0	0.39693	1	0.39693							Train	0	0.39693	0.00649351	0.179825	0.00649351	0.179825
0.001623376623377	0.598684210526316	0.00162338	0.598684	0.998377	0.598684							Train	0.00162338	0.598684	0.00649351	0.27193	0.00649351	0.27193
0.00487012987013	0.649122807017544	0.00487013	0.649123	0.99513	0.649123							Train	0.00487013	0.649123	0.0178571	0.27193	0.0178571	0.27193
0.00974025974026	0.74780701754386	0.00974026	0.747807	0.99026	0.747807							Train	0.00974026	0.747807	0.0178571	0.361842	0.0178571	0.361842
0.012987012987013	0.796052631578947	0.012987	0.796053	0.987013	0.796053							Train	0.012987	0.796053	0.0827922	0.361842	0.0827922	0.361842
0.017857142857143	0.796052631578947	0.0178571	0.796053	0.982143	0.796053							Train	0.0178571	0.796053	0.0827922	0.451754	0.0827922	0.451754
0.025974025974026	0.848684210526316	0.025974	0.848684	0.974026	0.848684							Train	0.025974	0.848684	0.11039	0.451754	0.11039	0.451754
0.04802983658679	0.848684210526316	0.0480298	0.848684	0.95197	0.848684							Train	0.0480298	0.848684	0.11039	0.54386	0.11039	0.54386
0.0527826144413	0.848684210526316	0.0527826	0.848684	0.947217	0.848684							Train	0.0527826	0.848684	0.141234	0.54386	0.141234	0.54386
0.058633899766981	0.848684210526316	0.0586339	0.848684	0.941366	0.848684							Train	0.0586339	0.848684	0.141234	0.635965	0.141234	0.635965
0.060085643979724	0.848684210526316	0.0600856	0.848684	0.939914	0.848684							Train	0.0600856	0.848684	0.464286	0.635965	0.464286	0.635965
0.065082617070817	0.848684210526316	0.0650826	0.848684	0.934917	0.848684							Train	0.0650826	0.848684	1	1	1	1
0.070118992558146	0.848684210526316	0.070119	0.848684	0.929881	0.848684							Train	0.070119	0.848684
0.09089317005156	0.848684210526316	0.0908932	0.848684	0.909107	0.848684							Train	0.0908932	0.848684
0.095721150998261	0.848684210526316	0.0957212	0.848684	0.904279	0.848684							Train	0.0957212	0.848684
0.097835042993624	0.848684210526316	0.097835	0.848684	0.902165	0.848684							Train	0.097835	0.848684
0.104084546139915	0.848684210526316	0.104085	0.848684	0.895915	0.848684							Train	0.104085	0.848684
0.10941595182559	0.848684210526316	0.109416	0.848684	0.890584	0.848684							Train	0.109416	0.848684
0.113012413679772	0.848684210526316	0.113012	0.848684	0.886988	0.848684							Train	0.113012	0.848684
0.118476913383349	0.848684210526316	0.118477	0.848684	0.881523	0.848684							Train	0.118477	0.848684
0.122669671463577	0.848684210526316	0.12267	0.848684	0.87733	0.848684							Train	0.12267	0.848684
0.127221692973663	0.848684210526316	0.127222	0.848684	0.872778	0.848684							Train	0.127222	0.848684
0.134139609975282	0.848684210526316	0.13414	0.848684	0.86586	0.848684							Train	0.13414	0.848684
0.140258177243738	0.848684210526316	0.140258	0.848684	0.859742	0.848684							Train	0.140258	0.848684
0.144640406540044	0.848684210526316	0.14464	0.848684	0.85536	0.848684							Train	0.14464	0.848684
0.146481343762756	0.848684210526316	0.146481	0.848684	0.853519	0.848684							Train	0.146481	0.848684
0.150473161024559	0.848684210526316	0.150473	0.848684	0.849527	0.848684							Train	0.150473	0.848684
0.155357508777406	0.848684210526316	0.155358	0.848684	0.844642	0.848684							Train	0.155358	0.848684
0.25974025974026	1	0.25974	1	0.74026	1							Train	0.25974	1
0.266542480350624	1	0.266542	1	0.733458	1							Train	0.266542	1
0.268983790312238	1	0.268984	1	0.731016	1							Train	0.268984	1
0.276149256091403	1	0.276149	1	0.723851	1							Train	0.276149	1
0.278470248046842	1	0.27847	1	0.72153	1							Train	0.27847	1
0.28417491007863	1	0.284175	1	0.715825	1							Train	0.284175	1
0.289571427576502	1	0.289571	1	0.710429	1							Train	0.289571	1
0.293358302447232	1	0.293358	1	0.706642	1							Train	0.293358	1
0.297341125282878	1	0.297341	1	0.702659	1							Train	0.297341	1
0.302306231231574	1	0.302306	1	0.697694	1							Train	0.302306	1
0.308053276208942	1	0.308053	1	0.691947	1							Train	0.308053	1
0.314182887923166	1	0.314183	1	0.685817	1							Train	0.314183	1
0.317758809468258	1	0.317759	1	0.682241	1							Train	0.317759	1
0.322822950862474	1	0.322823	1	0.677177	1							Train	0.322823	1
0.328517267711544	1	0.328517	1	0.671483	1							Train	0.328517	1
0.333746967763439	1	0.333747	1	0.666253	1							Train	0.333747	1
0.339902137053718	1	0.339902	1	0.660098	1							Train	0.339902	1
0.362729003074382	1	0.362729	1	0.637271	1							Train	0.362729	1
0.368605923885101	1	0.368606	1	0.631394	1							Train	0.368606	1
0.372521523947692	1	0.372522	1	0.627478	1							Train	0.372522	1
0.377653235583307	1	0.377653	1	0.622347	1							Train	0.377653	1
0.380589983433009	1	0.38059	1	0.61941	1							Train	0.38059	1
0.385843013078632	1	0.385843	1	0.614157	1							Train	0.385843	1
0.43520959290505	1	0.43521	1	0.56479	1							Train	0.43521	1
0.437020554075665	1	0.437021	1	0.562979	1							Train	0.437021	1
0.442818220783509	1	0.442818	1	0.557182	1							Train	0.442818	1
0.445666119999516	1	0.445666	1	0.554334	1							Train	0.445666	1
0.45085249398448	1	0.450852	1	0.549148	1							Train	0.450852	1
0.458313549415811	1	0.458314	1	0.541686	1							Train	0.458314	1
0.461174278313101	1	0.461174	1	0.538826	1							Train	0.461174	1
0.468464092217557	1	0.468464	1	0.531536	1							Train	0.468464	1
0.469912459077469	1	0.469912	1	0.530088	1							Train	0.469912	1
0.475093181829843	1	0.475093	1	0.524907	1							Train	0.475093	1
0.481936166347584	1	0.481936	1	0.518064	1							Train	0.481936	1
0.489080684430292	1	0.489081	1	0.510919	1							Train	0.489081	1
0.49104654528975	1	0.491047	1	0.508953	1							Train	0.491047	1
1	1	1	1	0	1							Train	1	1
												Test	0	0
												Test	0	0.179825
												Test	0.00649351	0.179825
												Test	0.00649351	0.27193
												Test	0.0178571	0.27193
												Test	0.0178571	0.361842
												Test	0.0827922	0.361842
												Test	0.0827922	0.451754
												Test	0.11039	0.451754
												Test	0.11039	0.54386
												Test	0.141234	0.54386
												Test	0.141234	0.635965
												Test	0.464286	0.635965
												Test	1	1
												Test
												Test
												Test
												Test
												Test

## Sheet: 14J
0	0	0	0
0.0350877	0	0	0.0538793							0	0	0	0
0.0350877	0.200431	0	0.221983							0	0.0538793	0.0350877	0
0.105263	0.200431	0	0.443966							0	0.221983	0.0350877	0.200431
0.105263	0.299569	0	0.609914							0	0.443966	0.105263	0.200431
0.164274	0.299569	0	0.721983							0	0.609914	0.105263	0.299569
0.164274	0.398707	0	0.778017							0	0.721983	0.164274	0.299569
0.170654	0.398707	0.0015949	0.831897							0	0.778017	0.164274	0.398707
0.170654	0.5	0.00484439	0.890086							0.0015949	0.831897	0.170654	0.398707
0.293461	0.5	0.0127592	0.890086							0.00484439	0.890086	0.170654	0.5
0.293461	0.599138	0.0207337	0.946121							0.0127592	0.890086	0.293461	0.5
0.422648	0.599138	0.0252159	0.946121							0.0207337	0.946121	0.293461	0.599138
0.452951	0.702586	0.0310103	0.946121							0.0252159	0.946121	0.422648	0.599138
0.539075	0.702586	0.0370899	0.946121							0.0310103	0.946121	0.452951	0.702586
1	1	0.0366826	0.946121							0.0370899	0.946121	0.539075	0.702586
1	1	0.0542265	1							0.0366826	0.946121	1	1
		0.0608191	1							0.0542265	1
		0.0650325	1							0.0608191	1
		0.0668262	1							0.0650325	1
		0.0737216	1							0.0668262	1
		0.0774144	1							0.0737216	1
		0.0835756	1							0.0774144	1
		0.0872582	1							0.0835756	1
		0.0937842	1							0.0872582	1
		0.0991464	1							0.0937842	1
		0.104044	1							0.0991464	1
		0.10646	1							0.104044	1
		0.11197	1							0.10646	1
		0.113932	1							0.11197	1
		0.123266	1							0.113932	1
		0.125458	1							0.123266	1
		0.13135	1							0.125458	1
		0.133769	1							0.13135	1
		0.138657	1							0.133769	1
		0.144031	1							0.138657	1
		0.151362	1							0.144031	1
		0.156977	1							0.151362	1
		0.159479	1							0.156977	1
		0.166419	1							0.159479	1
		0.169699	1							0.166419	1
		0.185008	1							0.169699	1
		0.202552	1							0.185008	1
		0.22807	1							0.202552	1
		0.232855	1							0.22807	1
		0.269537	1							0.232855	1
		0.274322	1							0.269537	1
		0.304625	1							0.274322	1
		0.307118	1							0.304625	1
		0.311058	1							0.307118	1
		0.359184	1							0.311058	1
		0.363658	1							0.359184	1
		0.370222	1							0.363658	1
		0.451693	1							0.370222	1
		0.452447	1							0.451693	1
		0.457827	1							0.452447	1
		0.461843	1							0.457827	1
		0.467578	1							0.461843	1
		0.471837	1							0.467578	1
		0.476874	1							0.471837	1
		1	1							0.476874	1
										1	1
